# Supplementary material for: Adipocyte-derived FABP4 promotes metabolism-associated steatotic liver–induced hepatocellular carcinoma by driving ITGB1-mediated β-catenin activation
Source: J Clin Invest. 2025 Dec 15;135(24):e182322. doi: 10.1172/JCI182322 (PMC12700556; doi:10.1172/JCI182322)
Supplement: Supporting data values [file jci-135-182322-s279.xlsx]

## Sheet: Figure 1A
Preadipocytes	Differentiated adipocytes	Preadipocytes	Differentiated adipocytes
FABP4	FABP4	PPARG	PPARG
1	2882	1	49.4
1	3331	1	41.5
1	2981	1	41

## Sheet: Figure 1B
PLC/PRF/5			Huh7
Untreated	Preadipocytes	Adipocytes	Untreated	Preadipocytes	Adipocytes
5	24	55	6	24	34
5	21	47	6	24	28
8	17	40	7	18	27

## Sheet: Figure 1D
PLC/PRF/5				Huh7
DMEM-CD47	ADCM-CD47	DMEM-CD90	ADCM-CD90	DMEM-CD47	ADCM-CD47	DMEM-CD90	ADCM-CD90
44.9	52.9	7.06	51.6	59.4	79.3	2.56	63.2
49.6	65	9.79	51.6	48.6	59.1	4.38	56.8
44.3	57.8	5.93	57.6	38.7	67.2	7.21	56.1
32.4	54.9			45.9	57.2

## Sheet: Figure 1E
Migration				Invasion
PLC/PRF/5		Huh7		PLC/PRF/5		Huh7
DMEM	ADCM	DMEM	ADCM	DMEM	ADCM	DMEM	ADCM
74	161	87.75	418.25	44	110	73.25	142.75
67	144	105.25	465.25	32	97	53.25	171.25
70	151	127.5	465.5	30	99	48.75	118

## Sheet: Figure 1F
Doxorubicin				Sorafenib
PLC/PRF/5		Huh7		PLC/PRF/5		Huh7
DMEM	ADCM	DMEM	ADCM	DMEM	ADCM	DMEM	ADCM
23.1	13.08	51.6	45.1	24.3	18.4	40.5	22.16
22.1	13.11	49.9	44.7	23.1	17.8	37.5	29.4
22.4	15	51.2	43	23.7	19	32.8	29.7

## Sheet: Figure 2B
GOLM1	FABP4	CALM	PEPD	AHSG	ANXA5	CSF1	LUM	TMSB10
9.46	8.8	4.77	1.8	0.69	0.39	0.17	0.031	0.03

## Sheet: Figure 2C
Adipocytes	Preadipocytes	PLC/PRF/5	Huh7	HSC-hTERT	DMEM
17.87	0.01	0.3	3.64	0	1.19
24.33	7.007	0.38	1.23	11.13	0
20.07	2.71	1.72	2.34	5.52	0

## Sheet: Figure 2D
PLC/PRF/5				Huh7
rhFABP4 0ng/mL	rhFABP4 20ng/mL	rhFABP4 40ng/mL	rhFABP4 100ng/mL	rhFABP4 0ng/mL	rhFABP4 20ng/mL	rhFABP4 40ng/mL	rhFABP4 100ng/mL
9	16.5	36	48	7	16	38	45
4	15.5	30.5	42.5	6	19.5	37.5	54.5
6.5	16.5	25.5	55.5	7.5	19	30.5	54
4.5	13.5	20	43	2.5	12	23	39.5

## Sheet: Figure 2F
CD47				CD47				CD90				CD90				CD133				CD133				CD44				CD44
PLC/PRF/5				Huh7				PLC/PRF/5				Huh7				PLC/PRF/5				Huh7				PLC/PRF/5				Huh7
rhFABP4 0ng/mL	rhFABP4 20ng/mL	rhFABP4 40ng/mL	rhFABP4 100ng/mL	rhFABP4 0ng/mL	rhFABP4 20ng/mL	rhFABP4 40ng/mL	rhFABP4 100ng/mL	rhFABP4 0ng/mL	rhFABP4 20ng/mL	rhFABP4 40ng/mL	rhFABP4 100ng/mL	rhFABP4 0ng/mL	rhFABP4 20ng/mL	rhFABP4 40ng/mL	rhFABP4 100ng/mL	rhFABP4 0ng/mL	rhFABP4 20ng/mL	rhFABP4 40ng/mL	rhFABP4 100ng/mL	rhFABP4 0ng/mL	rhFABP4 20ng/mL	rhFABP4 40ng/mL	rhFABP4 100ng/mL	rhFABP4 0ng/mL	rhFABP4 20ng/mL	rhFABP4 40ng/mL	rhFABP4 100ng/mL	rhFABP4 0ng/mL	rhFABP4 20ng/mL	rhFABP4 40ng/mL	rhFABP4 100ng/mL
46.1	52	53.2	58.8	42.5	48.2	50.4	62.8	1.78	3.81	3.83	5.42	2.96	6.71	7.33	9.02	17.9	25	35.5	38.2	10.4	16.8	23.5	33.5	6.03	8.59	9.14	12.2	1.3	3.4	2.98	4.54
46.3	54.6	60.7	66.3	44.9	52.7	55	63.8	1.86	4.04	7.24	9.04	4.88	8.04	10	15.1	18.6	29.9	30.9	39.7	13.7	22	29.1	36.3	6.33	8.17	9.67	11.3	2.65	4.2	5.77	6.44
48.5	50.1	51.5	59.1	46.8	55.1	56.1	57.1	2.75	5.09	7.41	9.49	5.14	9.55	11.5	13.4	21	23	33.2	41.4	15.8	23.1	34.3	40.1	5.67	8.99	10	11.3	2.1	3.67	5.24	7.17
47.2	55.8	57.8	62.1	42.1	45.9	53.6	63	1.84	3.18	4.64	8.17	4.46	5.54	7.12	12.1	19	32	42.2	44.5	12.9	22.7	28.6	37.7	5.98	8.77	10.4	12.4	3.53	4.37	6.05	6.92

## Sheet: Figure 2G
Migration				Invasion				Migration				Invasion
PLC/PRF/5								Huh7
rhFABP4 0ng/mL	rhFABP4 20ng/mL	rhFABP4 40ng/mL	rhFABP4 100ng/mL	rhFABP4 0ng/mL	rhFABP4 20ng/mL	rhFABP4 40ng/mL	rhFABP4 100ng/mL	rhFABP4 0ng/mL	rhFABP4 20ng/mL	rhFABP4 40ng/mL	rhFABP4 100ng/mL	rhFABP4 0ng/mL	rhFABP4 20ng/mL	rhFABP4 40ng/mL	rhFABP4 100ng/mL
41.8	69.2	81	92.6	39.6	69.2	85.6	109.6	47.4	87.8	102.4	132.6	74.2	101	100.6	132.2
36.2	60	74.8	86.8	65.4	76.2	97.4	90.6	40.2	64.6	77	103.2	71.4	106	103.4	139.6
56.6	92	126.8	128	62.6	91.2	115.2	135.2	63.4	103.2	104	120.8	67.8	82.2	99.6	104.6
52	72	99	113	51	82.4	109	106	80.2	101.6	138	146.8	53.4	76.2	77.2	120.8

[truncated: 60 more sheets: Figure 2H, Figure 3B, Figure 3C, Figure 3D, Figure 4A, Figure 4B, Figure 4C, Figure 4D, Figure 4E, Figure 4F, Figure 4G, Figure 5E, Figure 5F, Figure 5G, Figure 6D, Figure 6E, Figure 6H, Figure 6I, Figure 6J, Figure 6K …]
